# Supplementary material for: Unilateral Biportal Endoscopic en Bloc Resection of the Lumbosacral Ligament Following Bony Release: A Technique Aiming to Reduce Dorsal Root Ganglion Manipulation
Source: J Clin Med. 2026 May 14;15(10):3765. doi: 10.3390/jcm15103765 (PMC13207741; doi:10.3390/jcm15103765)
Supplement: Supplementary file 1 [file jcm-15-03765-s001.zip]

Archive with 1 entries (1 files):
- jcm-4218540-supplementary.mp4
